# Supplementary material for: Proteomic Analysis of Exosomes during Cardiogenic Differentiation of Human Pluripotent Stem Cells
Source: Cells. 2021 Oct 1;10(10):2622. doi: 10.3390/cells10102622 (PMC8533815; doi:10.3390/cells10102622)
Supplement: Supplementary file 1 [file cells-10-02622-s001.zip]

Archive with 1 entries (1 files):
- cells-1396530-supplementary.pdf
